# Supplementary material for: Genogroup-Specific Multiplex Reverse Transcriptase Loop-Mediated Isothermal Amplification Assay for Point-of-Care Detection of Norovirus
Source: Diagnostics (Basel). 2025 Jul 25;15(15):1868. doi: 10.3390/diagnostics15151868 (PMC12345875; doi:10.3390/diagnostics15151868)
Supplement: Supplementary file 1 [file diagnostics-15-01868-s001.zip]

Archive with 4 entries (4 files):
- diagnostics-3713735 Supplementary Figure S1.TIFF
- diagnostics-3713735 Supplementary Figure S2.TIFF
- diagnostics-3713735 Supplementary Figure S3.TIFF
- diagnostics-3713735 Supplementary Table S1.pdf
